# Supplementary material for: Phase II Clinical Trial and Preclinical Evaluation of a Novel CD47 Blockade Combination in Refractory Microsatellite-Stable Metastatic Colorectal Cancer
Source: Cancer Res Commun. 2025 Nov 20;5(11):2039–52. doi: 10.1158/2767-9764.CRC-25-0332 (PMC12631056; doi:10.1158/2767-9764.CRC-25-0332)
Supplement: Supplementary Table 1 — Flow cytometric Abs and Reagents [file crc-25-0332_supplementary_table_1_suppst1.xlsx]

## Sheet: Sheet1
Supplemental Table 1: Flow cytometric Abs and Reagents
Species	Target	Flurochrome	Clone	source		Reagent	source
anti-human	CD45	BUV395	HI30	BD Bioscience		Zombie Green	Biolegend
anti-human	PVR	BUV737	SKII.4	BD Bioscience		Live/Dead Blue	Thermo
anti-human	Granzyme B	Fitc	QA16A02	Biolegend		Rec Hu IL6	R&D systems
anti-human	CD4	Fitc	RPA-T4	Biolegend		Rec Hu SCF	R&D systems
anti-human	CD5	Fitc	UCHT2	Biolegend		Rec Hu FLT3L	R&D systems
anti-human	TIGIT	KB520	A15153G	Biolegend		FCS	Gibco
anti-human	CD3	PE	HIT3a	Biolegend		FCS CD34+ media	Stemcell
anti-human	CD11b	PE	ICRF44	Biolegend		HBSS	Gibco
anti-human	CD14	PE	63D3	Biolegend		IMDM	Gibco
anti-human	CD33	PE	P67.6	Biolegend		Golgi Stop	BD Bioscience
anti-human	CD197/ CCR7	PE	GO43H7	Biolegend		Cell Stim Cocktail	Invitrogen
anti-human	PD-1	PE	EH12.2H7	Biolegend		Saponin	Sigma
anti-mouse	mF4/80	PE	QA171A29	Biolegend		BSA (Bovine serum Albumin)	Sigma
anti-human	HLA-ABC	PERCP	W6/32	Biolegend		Formaldehyde	Fisher
anti-mouse	H-2Kd,Dd Class I	PERCP/Cy5.5	34-1-25	Biolegend
anti-human	CD3	PeCy7	HIT3a	Biolegend
anti-human	CD45	PeCy7	HI30	Biolegend
anti-human	IFNg	PeCy7	4S.B3	Biolegend
anti-mouse	CD38	PacB	90	Biolegend
anti-human	CD11c	BV421	s-hcl-3	Biolegend
anti-human	CD25	BV421	M-A251	Biolegend
anti-human	PD-L1	BV421	29E.2A3	Biolegend
anti-human	CD45	BV421	HI30	Biolegend
anti-human	HLA-DR	BV480	G48-6	BD Bioscience
anti-mouse	I-A, I-E Class II	BV510	M5/114.15.2	Biolegend
anti-human	CD56	BV605	5.1H11	Biolegend
anti-mouse	CD206	BV605	C068C2	Biolegend
anti-human	CD45RA	BV650	HI100	Biolegend
anti-human	TIM-3	BV650	F38-2E2	Biolegend
anti-human	EpCAM	BV711	9C4	Biolegend
anti-human	CD4	BV785	RPA-T4	Biolegend
anti-human	CD19	APC	HIB19	Biolegend
anti-human	FoxP3	AF647	259D	Biolegend
anti-human	PD-1	APC	EH12.2H7	Biolegend
anti-human	TNFa	APC	MAb11	Biolegend
anti-mouse	Ly6G	SparkNIR685	1A8	Biolegend
anti-human	CD8	APCFire	RPA-T8	Biolegend
anti-mouse	mCD45	APCCY7	30-F11	Biolegend
human	FCR Block			Miltenyi
anti-mouse	CD32		2.4G2	Biolegend
