# Supplementary material for: Phase II Clinical Trial and Preclinical Evaluation of a Novel CD47 Blockade Combination in Refractory Microsatellite-Stable Metastatic Colorectal Cancer
Source: Cancer Res Commun. 2025 Nov 20;5(11):2039–52. doi: 10.1158/2767-9764.CRC-25-0332 (PMC12631056; doi:10.1158/2767-9764.CRC-25-0332)
Supplement: Supplementary Table 3 — Mass Cytometry Antibodies and Metals [file crc-25-0332_supplementary_table_3_suppst3.xlsx]

## Sheet: Sheet1
Supplemental Table 3: Mass Cytometry Antibodies and Metals
Antibody	Clone	Metal	Titer (ul/100ul stain volume)	Staining mix
CD45	HI30	89Y	1	Surface
CD45RO	UCHL1	113Cd	1	Surface
CD66b	B1.1	115ln	1.5	Surface
CD19	HIB19	142Nd	1	Surface
CD123	6H6	143Nd	1	Surface
CD15	W6D3	144Nd	1	Surface
CD16	3G8	145Nd	2	Surface
IgD	IA6-2	146Nd	1	Surface
CD1c	AD5-8E7	147Sm	1.5	Surface
CD34	581	148Nd	1	Surface
CD127	A019D5	149Sm	4	Surface
CD86	IT2.2	150Nd	2	Surface
CD11b	ICRF44	151Eu	3	Surface
CD141	M80	152Sm	1.5	Surface
TIM3	F38-2E2	153Eu	1	Surface
CD3	UCHT1	154Sm	1	Surface
CD27	L128	155Gd	1	Surface
PD-1	EH12.2H7	158Gd	1.5	Surface
PDL1	29E.2A3	159Tb	6	Surface
CD14	M5E2	160Gd	1	Surface
CD11c	Bu15	162Dy	1	Surface
CD33	WM53	163Dy	1	Surface
CD64	10.1	167Er	0.75	Surface
CD8	SK1	168Er	1	Surface
CD25	2A3	169Tm	4	Surface
CD45RA	HI100	170Er	1	Surface
IgM	MHM-88	172Yb	2.5	Surface
HLA-DR	L243	173Yb	1	Surface
CD4	SK3	174Yb	1	Surface
LAG3	11C3c65	175Lu	1	Surface
CD56	HCD56	176Yb	2	Surface
TIGIT	MBSA43	209Bi	1	Surface
RORgt	4F3-3C8-2B7	116Cd	0.75	Intracellular
GATA3	11a9	141Pr	3	Intracellular
iNOS	clone 4E5	156Gd	0.75	Intracellular
Tbet	4b10	161Dy	1	Intracellular
Arg1	14D2C43	164Dy	2	Intracellular
Foxp3	150D/E4	165Ho	3	Intracellular
Eomes	WD1928	166Er	1.5	Intracellular
Granzyme B	GB11	171Yb	1	Intracellular
